# Supplementary material for: Genome-wide association study of resistance to taro leaf blight and yield traits in taro (Colocasia esculenta (L.) Schott)
Source: Sci Rep. 2026 Mar 12;16:13315. doi: 10.1038/s41598-026-43034-5 (PMC13106670; doi:10.1038/s41598-026-43034-5)
Supplement: Supplementary file 1 — Supplementary Material 1 [file 41598_2026_43034_MOESM1_ESM.xlsx]

## Sheet: Table S1
Supplementary Tables
Table S1: Code, names and pedigrees of the accessions
Code	Genotype	Pedigree
G1	NCe22F1P001	VANG x NCE002
G2	NCe22F1P002	VANG x NCE002
G3	NCe22F1P003	VANG x NCE002
G4	NCe22F1P004	VANG x NCE002
G5	NCe22F1P005	VANG x NCE002
G6	NCe22F1P006	VANG x NCE002
G7	NCe22F1P007	VANG x NCE002
G8	NCe22F1P008	VANG x NCE002
G9	NCe22F1P009	VANG x NCE002
G10	NCe22F1P010	VANG x NCE002
G11	NCe22F1P011	VANG x NCE002
G12	NCe22F1P012	VANG x NCE002
G13	NCe22F1P013	VANG x NCE002
G14	NCe22F1P014	VANG x NCE002
G15	NCe22F1P015	VANG x NCE002
G16	NCe22F1P016	VANG x NCE002
G17	NCe22F1P017	VANG x NCE002
G18	NCe22F1P018	VANG x NCE002
G19	NCe22F1P019	VANG x NCE002
G20	NCe22F1P020	VANG x NCE002
G21	NCe22F1P021	VANG x NCE002
G22	NCe22F1P022	VANG x NCE002
G23	NCe22F1P023	VANG x NCE002
G24	NCe22F1P024	VANG x NCE002
G25	NCe22F1P025	VANG x NCE002
G26	NCe22F1P026	VANG x NCE002
G27	NCe22F1P027	VANG x NCE002
G28	NCe22F1P028	VANG x NCE002
G29	NCe22F1P029	VANG x NCE002
G30	NCe22F1P031	VANG x NCE002
G31	NCe22F1P032	VANG x NCE002
G32	NCe22F1P033	VANG x NCE002
G33	NCe22F1P034	VANG x NCE002
G34	NCe22F1P035	VANG x NCE002
G35	NCe22F1P036	VANG x NCE002
G36	NCe22F1P037	VANG x NCE002
G37	NCe22F1P038	VANG x NCE002
G38	NCe22F1P039	VANG x NCE002
G39	NCe22F1P040	VANG x NCE002
G40	NCe22F1P041	VANG x NCE002
G41	NCe22F1P042	VANG x NCE002
G42	NCe22F1P043	VANG x NCE002
G43	NCe22F1P044	VANG x NCE002
G44	NCe22F1P045	VANG x NCE002
G45	NCe22F1P046	VANG x NCE002
G46	NCe22F1P047	VANG x NCE002
G47	NCe22F1P048	VANG x NCE002
G48	NCe22F1P049	VANG x NCE002
G49	NCe22F1P050	VANG x NCE002
G50	NCe22F1P051	VANG x NCE002
G51	NCe22F1P052	VANG x NCE002
G52	NCe22F1P053	VANG x NCE002
G53	NCe22F1P054	VANG x NCE002
G54	NCe22F2P001	NCE002 x SM158
G55	NCe22F2P003	NCE002 x SM158
G56	NCe22F2P004	NCE002 x SM158
G57	NCe22F3P001	VHB x SM120
G58	NCe22F3P002	VHB x SM120
G59	NCe22F3P003	VHB x SM120
G60	NCe22F3P004	VHB x SM120
G61	NCe22F3P006	VHB x SM120
G62	NCe22F3P007	VHB x SM120
G63	NCe22F3P008	VHB x SM120
G64	NCe22F3P009	VHB x SM120
G65	NCe22F3P010	VHB x SM120
G66	NCe22F3P011	VHB x SM120
G67	NCe22F3P012	VHB x SM120
G68	NCe22F3P013	VHB x SM120
G69	NCe22F3P014	VHB x SM120
G70	NCe22F3P015	VHB x SM120
G71	NCe22F3P016	VHB x SM120
G72	NCe22F3P017	VHB x SM120
G73	NCe22F3P018	VHB x SM120
G74	NCe22F3P019	VHB x SM120
G75	NCe22F3P020	VHB x SM120
G76	NCe22F3P021	VHB x SM120
G77	NCe22F3P022	VHB x SM120
G78	NCe22F3P023	VHB x SM120
G79	NCe22F3P024	VHB x SM120
G80	NCe22F3P025	VHB x SM120
G81	NCe22F3P026	VHB x SM120
G82	NCe22F3P027	VHB x SM120
G83	NCe22F3P028	VHB x SM120
G84	NCe22F3P029	VHB x SM120
G85	NCe22F3P030	VHB x SM120
G86	NCe22F3P031	VHB x SM120
G87	NCe22F3P032	VHB x SM120
G88	NCe22F3P033	VHB x SM120
G89	NCe22F3P034	VHB x SM120
G90	NCe22F3P036	VHB x SM120
G91	NCe22F3P037	VHB x SM120
G92	NCe22F3P038	VHB x SM120
G93	NCe22F3P039	VHB x SM120
G94	NCe22F3P040	VHB x SM120
G95	NCe22F3P042	VHB x SM120
G96	NCe22F3P044	VHB x SM120
G97	NCe22F3P045	VHB x SM120
G98	NCe22F3P047	VHB x SM120
G99	NCe22F3P049	VHB x SM120
G100	NCe22F3P050	VHB x SM120
G101	NCe22F3P051	VHB x SM120
G102	NCe22F3P052	VHB x SM120
G103	NCe22F3P053	VHB x SM120
G104	NCe22F3P054	VHB x SM120
G105	NCe22F3P055	VHB x SM120
G106	NCe22F3P056	VHB x SM120
G107	NCe22F3P057	VHB x SM120
G108	NCe22F3P058	VHB x SM120
G109	NCe22F3P059	VHB x SM120
G110	NCe22F3P060	VHB x SM120
G111	NCe22F3P061	VHB x SM120
G112	NCe22F3P062	VHB x SM120
G113	NCe22F3P063	VHB x SM120
G114	NCe22F3P064	VHB x SM120
G115	NCe22F3P065	VHB x SM120
G116	NCe22F3P067	VHB x SM120
G117	NCe22F3P068	VHB x SM120
G118	NCe22F3P069	VHB x SM120
G119	NCe22F3P070	VHB x SM120
G120	NCe22F3P071	VHB x SM120
G121	NCe22F3P073	VHB x SM120
G122	NCe22F3P074	VHB x SM120
G123	NCe22F3P075	VHB x SM120
G124	NCe22F3P076	VHB x SM120
G125	NCe22F3P077	VHB x SM120
G126	NCe22F3P078	VHB x SM120
G127	NCe22F3P079	VHB x SM120
G128	NCe22F3P080	VHB x SM120
G129	NCe22F3P081	VHB x SM120
G130	NCe22F4P001	SM120 x SM158
G131	NCe22F4P002	SM120 x SM158
G132	NCe22F4P003	SM120 x SM158
G133	NCe22F4P006	SM120 x SM158
G134	NCe22F4P007	SM120 x SM158
G135	NCe22F4P008	SM120 x SM158
G136	NCe22F4P009	SM120 x SM158
G137	NCe22F4P010	SM120 x SM158
G138	NCe22F4P011	SM120 x SM158
G139	NCe22F4P012	SM120 x SM158
G140	NCe22F4P013	SM120 x SM158
G141	NCe22F4P014	SM120 x SM158
G142	NCe22F4P015	SM120 x SM158
G143	NCe22F4P016	SM120 x SM158
G144	NCe22F4P017	SM120 x SM158
G145	NCe22F4P018	SM120 x SM158
G146	NCe22F4P019	SM120 x SM158
G147	NCe22F4P020	SM120 x SM158
G148	NCe22F4P021	SM120 x SM158
G149	NCe22F4P022	SM120 x SM158
G150	NCe22F4P023	SM120 x SM158
G151	NCe22F4P024	SM120 x SM158
G152	NCe22F4P025	SM120 x SM158
G153	NCe22F4P026	SM120 x SM158
G154	NCe22F4P027	SM120 x SM158
G155	NCe22F4P028	SM120 x SM158
G156	NCe22F4P029	SM120 x SM158
G157	NCe22F4P030	SM120 x SM158
G158	NCe22F4P031	SM120 x SM158
G159	NCe22F4P032	SM120 x SM158
G160	NCe22F4P033	SM120 x SM158
G161	NCe22F4P034	SM120 x SM158
G162	NCe22F4P035	SM120 x SM158
G163	NCe22F4P036	SM120 x SM158
G164	NCe22F4P038	SM120 x SM158
G165	NCe22F4P039	SM120 x SM158
G166	NCe22F4P040	SM120 x SM158
G167	NCe22F4P041	SM120 x SM158
G168	NCe22F4P043	SM120 x SM158
G169	NCe22F4P044	SM120 x SM158
G170	NCe22F4P045	SM120 x SM158
G171	NCe22F4P046	SM120 x SM158
G172	NCe22F4P047	SM120 x SM158
G173	NCe22F4P048	SM120 x SM158
G174	NCe22F4P049	SM120 x SM158
G175	NCe22F4P050	SM120 x SM158
G176	NCe22F4P051	SM120 x SM158
G177	NCe22F4P052	SM120 x SM158
G178	NCe22F4P053	SM120 x SM158
G179	NCe22F4P054	SM120 x SM158
G180	NCe22F4P055	SM120 x SM158
G181	NCe22F4P056	SM120 x SM158
G182	NCe22F4P057	SM120 x SM158
G183	NCe22F4P058	SM120 x SM158
G184	NCe22F4P059	SM120 x SM158
G185	NCe22F4P060	SM120 x SM158
G186	NCe22F4P061	SM120 x SM158
G187	NCe22F4P062	SM120 x SM158
G188	NCe22F4P063	SM120 x SM158
G189	NCe22F4P064	SM120 x SM158
G190	NCe22F4P065	SM120 x SM158
G191	NCe22F4P066	SM120 x SM158
G192	NCe22F4P067	SM120 x SM158
G193	NCe22F4P068	SM120 x SM158
G194	NCe22F5P001	V2 x SM158
G195	NCe22F5P002	V2 x SM158
G196	NCe22F5P003	V2 x SM158
G197	NCe22F5P004	V2 x SM158
G198	NCe22F5P005	V2 x SM158
G199	NCe22F5P006	V2 x SM158
G200	NCe22F5P007	V2 x SM158
G201	NCe22F5P008	V2 x SM158
G202	NCe22F5P009	V2 x SM158
G203	NCe22F5P010	V2 x SM158
G204	NCe22F5P011	V2 x SM158
G205	NCe22F5P012	V2 x SM158
G206	NCe22F5P013	V2 x SM158
G207	NCe22F5P014	V2 x SM158
G208	NCe22F5P015	V2 x SM158
G209	NCe22F5P018	V2 x SM158
G210	NCe22F5P019	V2 x SM158
G211	NCe22F5P020	V2 x SM158
G212	NCe22F5P023	V2 x SM158
G213	NCe22F5P024	V2 x SM158
G214	NCe22F5P025	V2 x SM158
G215	NCe22F5P026	V2 x SM158
G216	NCe22F5P027	V2 x SM158
G217	NCe22F5P028	V2 x SM158
G218	NCe22F5P029	V2 x SM158
G219	NCe22F5P030	V2 x SM158
G220	NCe22F5P031	V2 x SM158
G221	NCe22F5P032	V2 x SM158
G222	NCe22F5P033	V2 x SM158
G223	NCe22F5P034	V2 x SM158
G224	NCe22F5P035	V2 x SM158
G225	NCe22F5P036	V2 x SM158
G226	NCe22F5P037	V2 x SM158
G227	NCe22F6P001	VAN HB x SM120
G228	NCe22F6P002	VAN HB x SM120
G229	NCe22F6P003	VAN HB x SM120
G230	NCe22F6P004	VAN HB x SM120
G231	NCe22F6P005	VAN HB x SM120
G232	NCe22F6P006	VAN HB x SM120
G233	NCe22F6P007	VAN HB x SM120
G234	NCe22F6P010	VAN HB x SM120
G235	NCe22F6P011	VAN HB x SM120
G236	NCe22F6P012	VAN HB x SM120
G237	NCe22F6P013	VAN HB x SM120
G238	NCe22F6P014	VAN HB x SM120
G239	NCe22F7P001	SM120 x SM158
G240	NCe22F7P002	SM120 x SM158
G241	NCe22F7P003	SM120 x SM158
G242	NCe22F7P004	SM120 x SM158
G243	NCe22F7P005	SM120 x SM158
G244	NCe22F7P006	SM120 x SM158
G245	NCe22F7P007	SM120 x SM158
G246	NCe22F7P008	SM120 x SM158
G247	NCe22F7P009	SM120 x SM158
G248	NCe22F7P010	SM120 x SM158
G249	NCe22F7P011	SM120 x SM158
G250	NCe22F7P012	SM120 x SM158
G251	NCe22F7P013	SM120 x SM158
G252	NCe22F8P001	SM120 x SM152
G253	NCe22F8P002	SM120 x SM152
G254	NCe22F8P003	SM120 x SM152
G255	NCe22F8P004	SM120 x SM152
G256	NCe22F8P005	SM120 x SM152
G257	NCe22F8P006	SM120 x SM152
G258	NCe22F8P007	SM120 x SM152
G259	NCe22F8P008	SM120 x SM152
G260	NCe22F8P009	SM120 x SM152
G261	NCe22F8P010	SM120 x SM152
G262	NCe22F8P011	SM120 x SM152
G263	NCe22F8P012	SM120 x SM152
G264	NCe22F9P001	SM158 x SM120
G265	NCe22F9P002	SM158 x SM120
G266	NCe22F9P003	SM158 x SM120
G267	NCe22F9P004	SM158 x SM120
G268	NCe22F9P005	SM158 x SM120
G269	NCe22F9P007	SM158 x SM120
G270	NCe22F9P009	SM158 x SM120
G271	NCe22F9P010	SM158 x SM120
G272	NCe22F9P011	SM158 x SM120
G273	NCe22F9P012	SM158 x SM120
G274	NCe22F9P013	SM158 x SM120
G275	NCe22F9P014	SM158 x SM120
G276	NCe22F9P015	SM158 x SM120
G277	NCe22F9P016	SM158 x SM120
G278	NCe22F9P017	SM158 x SM120
G279	NCe22F9P018	SM158 x SM120

## Sheet: Table S2
Table S2: List of accessions with their cluster groups
Accession names	cluster groups
NCe22F1P001	1
NCe22F3P018	1
NCe22F3P026	1
NCe22F3P033	1
NCe22F1P009	1
NCe22F1P017	1
NCe22F1P025	1
NCe22F1P034	1
NCe22F1P042	1
NCe22F1P050	1
NCe22F3P001	1
NCe22F3P010	1
NCe22F1P002	1
NCe22F3P019	1
NCe22F3P027	1
NCe22F3P034	1
NCe22F1P010	1
NCe22F1P018	1
NCe22F1P026	1
NCe22F1P035	1
NCe22F1P043	1
NCe22F1P051	1
NCe22F3P002	1
NCe22F3P011	1
NCe22F1P003	1
NCe22F3P020	1
NCe22F3P028	1
NCe22F3P036	1
NCe22F1P011	1
NCe22F1P019	1
NCe22F1P027	1
NCe22F1P036	1
NCe22F1P044	1
NCe22F1P052	1
NCe22F3P003	1
NCe22F3P012	1
NCe22F1P004	1
NCe22F3P021	1
NCe22F3P029	1
NCe22F3P037	1
NCe22F1P012	1
NCe22F1P020	1
NCe22F1P028	1
NCe22F1P037	1
NCe22F1P045	1
NCe22F1P053	1
NCe22F3P004	1
NCe22F3P013	1
NCe22F1P005	1
NCe22F3P022	1
NCe22F3P030	1
NCe22F3P038	1
NCe22F1P013	1
NCe22F1P021	1
NCe22F1P029	1
NCe22F1P038	1
NCe22F1P046	1
NCe22F1P054	1
NCe22F3P006	1
NCe22F3P014	1
NCe22F1P006	1
NCe22F3P031	1
NCe22F3P039	1
NCe22F1P014	1
NCe22F1P022	1
NCe22F1P031	1
NCe22F1P039	1
NCe22F1P047	1
NCe22F2P001	1
NCe22F3P007	1
NCe22F3P015	1
NCe22F1P007	1
NCe22F3P024	1
NCe22F3P032	1
NCe22F1P015	1
NCe22F1P023	1
NCe22F1P032	1
NCe22F1P040	1
NCe22F1P048	1
NCe22F2P003	1
NCe22F3P008	1
NCe22F3P016	1
NCe22F1P008	1
NCe22F3P025	1
NCe22F1P016	1
NCe22F1P024	1
NCe22F1P041	1
NCe22F1P049	1
NCe22F2P004	1
NCe22F3P009	1
NCe22F3P017	1
NCe22F3P040	1
NCe22F3P052	1
NCe22F3P069	1
NCe22F3P078	1
NCe22F4P007	1
NCe22F3P042	1
NCe22F3P053	1
NCe22F3P061	1
NCe22F3P070	1
NCe22F3P079	1
NCe22F3P044	1
NCe22F3P054	1
NCe22F3P062	1
NCe22F3P071	1
NCe22F3P080	1
NCe22F3P045	1
NCe22F3P055	1
NCe22F3P063	1
NCe22F3P047	1
NCe22F3P056	1
NCe22F3P064	1
NCe22F3P074	1
NCe22F3P049	1
NCe22F3P057	1
NCe22F3P065	1
NCe22F3P050	1
NCe22F3P058	1
NCe22F3P067	1
NCe22F3P076	1
NCe22F3P051	1
NCe22F3P059	1
NCe22F3P068	1
NCe22F3P077	1
NCe22F4P006	1
NCe22F5P002	1
NCe22F5P010	1
NCe22F5P020	1
NCe22F5P030	1
NCe22F6P001	1
NCe22F6P011	1
NCe22F7P005	1
NCe22F7P013	1
NCe22F8P009	1
NCe22F5P003	1
NCe22F5P011	1
NCe22F5P023	1
NCe22F5P031	1
NCe22F6P002	1
NCe22F6P012	1
NCe22F7P006	1
NCe22F5P004	1
NCe22F5P012	1
NCe22F5P024	1
NCe22F5P032	1
NCe22F6P003	1
NCe22F6P013	1
NCe22F7P007	1
NCe22F5P005	1
NCe22F5P013	1
NCe22F5P025	1
NCe22F5P033	1
NCe22F6P004	1
NCe22F6P014	1
NCe22F7P008	1
NCe22F5P006	1
NCe22F5P014	1
NCe22F5P026	1
NCe22F5P034	1
NCe22F6P005	1
NCe22F7P001	1
NCe22F7P009	1
NCe22F5P007	1
NCe22F5P015	1
NCe22F5P027	1
NCe22F5P035	1
NCe22F6P006	1
NCe22F7P002	1
NCe22F7P010	1
NCe22F5P008	1
NCe22F5P018	1
NCe22F5P028	1
NCe22F5P036	1
NCe22F6P007	1
NCe22F7P003	1
NCe22F7P011	1
NCe22F5P001	1
NCe22F5P009	1
NCe22F5P019	1
NCe22F5P029	1
NCe22F5P037	1
NCe22F6P010	1
NCe22F7P004	1
NCe22F7P012	1
NCe22F8P007	1
NCe22F4P040	2
NCe22F4P049	2
NCe22F4P056	2
NCe22F3P060	2
NCe22F4P023	2
NCe22F4P031	2
NCe22F4P024	2
NCe22F4P032	2
NCe22F4P043	2
NCe22F4P051	2
NCe22F4P058	2
NCe22F4P009	2
NCe22F4P017	2
NCe22F4P025	2
NCe22F4P033	2
NCe22F4P044	2
NCe22F4P052	2
NCe22F4P059	2
NCe22F3P073	2
NCe22F3P081	2
NCe22F4P010	2
NCe22F4P018	2
NCe22F4P026	2
NCe22F4P053	2
NCe22F4P001	2
NCe22F4P011	2
NCe22F4P019	2
NCe22F4P027	2
NCe22F4P035	2
NCe22F4P046	2
NCe22F4P061	2
NCe22F3P075	2
NCe22F4P002	2
NCe22F4P020	2
NCe22F4P036	2
NCe22F4P047	2
NCe22F4P055	2
NCe22F4P003	2
NCe22F4P013	2
NCe22F4P021	2
NCe22F4P029	2
NCe22F4P038	2
NCe22F4P048	2
NCe22F4P014	2
NCe22F4P022	2
NCe22F4P030	2
NCe22F4P039	2
NCe22F4P062	2
NCe22F8P008	2
NCe22F4P063	2
NCe22F4P064	2
NCe22F8P010	2
NCe22F4P065	2
NCe22F4P066	2
NCe22F4P067	2
NCe22F4P068	2
NCe22F9P004	3
NCe22F9P013	3
NCe22F9P005	3
NCe22F9P014	3
NCe22F8P001	3
NCe22F9P007	3
NCe22F9P015	3
NCe22F8P002	3
NCe22F8P011	3
NCe22F9P009	3
NCe22F9P016	3
NCe22F8P003	3
NCe22F8P012	3
NCe22F9P010	3
NCe22F9P017	3
NCe22F8P004	3
NCe22F9P001	3
NCe22F9P011	3
NCe22F9P018	3
NCe22F8P005	3
NCe22F9P002	3
NCe22F9P012	3
NCe22F8P006	3
NCe22F9P003	3
